# Supplementary material for: Genome-Wide Analysis of Dynamin Gene Family in cassava (Manihot esculenta Crantz) and Transcriptional Regulation of Family Members ARC5 in Hormonal Treatments
Source: Int J Mol Sci. 2019 Oct 14;20(20):5094. doi: 10.3390/ijms20205094 (PMC6829251; doi:10.3390/ijms20205094)
Supplement: Supplementary file 1 [file ijms-20-05094-s001.zip]

Archive with 2 entries (2 files):
- ESM_1.xls
- ESM_2.doc
