# Supplementary material for: Genome-Wide Analysis of Dynamin Gene Family in cassava (Manihot esculenta Crantz) and Transcriptional Regulation of Family Members ARC5 in Hormonal Treatments
Source: Int J Mol Sci. 2019 Oct 14;20(20):5094. doi: 10.3390/ijms20205094 (PMC6829251; doi:10.3390/ijms20205094)
Supplement: Supplementary file 1 [file ijms-20-05094-s001.zip › ESM_1.xls]

## Sheet: Table S1
Supplementary Table 1 List of the 23 MeDynamin genes identified in this study
Number	group	Gene Name	Gene ID	ORF length（bp）	Size（aa）	MW(Da)	pI	Predicted Subcellular location	Chromosome No.	Aliphatic index	Grand average of hydropathicity
1	Ⅰ	MeDynamin1	Manes.02G009200.1	1833	610	68329.5	8.03	mitochondrial matrix space	2	98.16	-0.295
2	Ⅲ	MeDynamin2	Manes.02G204900.1	2757	919	100385	9.04	microbody (peroxisome)	2	83.04	-0.554
3	Ⅴ	MeDynamin3	Manes.05G076100.1	2775	925	103142	5.22	mitochondrial matrix space	5	98.84	-0.181
4	Ⅰ	MeDynamin4	Manes.05G059400.1	1854	618	69170.8	6.65	mitochondrial matrix space	5	93.06	-0.352
5	Ⅰ	MeDynamin5	Manes.05G022800.1	1830	610	68506.7	7.58	mitochondrial matrix space	5	95.75	-0.311
6	Ⅳ	MeDynamin6	Manes.09G172400.1	786	262	29551.3	6.02	cytoplasm	9	99.01	-0.129
7	Ⅳ	MeDynamin7	Manes.09G184000.1	2013	671	75332.7	5.49	cytoplasm	9	99.79	-0.194
8	Ⅳ	MeDynamin8	Manes.09G183900.1	2013	671	75239.7	5.77	chloroplast stroma	9	100.1	-0.223
9	Ⅳ	MeDynamin9	Manes.09G133900.1	1827	609	68617.5	6.08	plasma membrane	9	102.68	-0.136
10	Ⅴ	MeDynamin10	Manes.06G165100.1	1914	638	70638.2	6.37	chloroplast stroma	6	87.62	-0.263
11	Ⅲ	MeDynamin11	Manes.18G111800.1	2775	925	100496	9.19	microbody (peroxisome)	18	84	-0.489
12	Ⅴ	MeDynamin12	Manes.15G087600.1	2478	826	91193.1	6.91	chloroplast stroma	15	77.75	-0.372
13	Ⅰ	MeDynamin13	Manes.15G134500.1	1854	618	69055.9	7.69	nucleus	15	94.06	-0.347
14	Ⅲ	MeDynamin14	Manes.07G028400.1	2745	915	99774.6	9.21	microbody (peroxisome)	7	83.08	-0.528
15	Ⅱ	MeDynamin15	Manes.07G041100.1	2496	832	91763.5	6.46	chloroplast stroma	7	91.77	-0.331
16	Ⅰ	MeDynamin16	Manes.01G275100.1	1854	618	69292	7.23	mitochondrial matrix space	1	92.59	-0.355
17	Ⅰ	MeDynamin17	Manes.01G049700.1	1830	610	68341.5	7.65	mitochondrial matrix space	1	97.98	-0.293
18	Ⅱ	MeDynamin18	Manes.03G006900.1	2187	729	81682.2	6.5	microbody (peroxisome)	3	95.2	-0.315
19	Ⅰ	MeDynamin19	Manes.17G017500.1	1851	617	68991.9	7.28	endoplasmic reticulum (membrane)	10	94.83	-0.284
20	Ⅰ	MeDynamin20	Manes.17G084200.1	1848	616	68778.6	7.24	nucleus	17	95	-0.315
21	Ⅲ	MeDynamin21	Manes.10G110000.1	2742	914	99460.2	9.16	microbody (peroxisome)	10	84.34	-0.509
22	Ⅱ	MeDynamin22	Manes.10G097300.1	2520	840	92870.8	6.39	chloroplast stroma	10	90.33	-0.327
23	Ⅴ	MeDynamin23	Manes.10G130600.1	2286	762	86161.6	6.23	nucleus	10	91.23	-0.308

## Sheet: Table S2
Supplementary Table 2 List of the 23 MeDynamin genes identified in this study
Gene Name	Gne ID	Sequence Type	Sequences
MeDynamin1	Manes.02G009200.1	CDS	ATGGAGAACTTGATTTCTTTGGTTAACAAAATACAGAGAGCTTGTACAGCTCTCGGTGATCACGGTGAAGCAAGCGCATTGCCTACGCTCTGGGACTCCTTGCCTGCTATCGCTGTCGTCGGTGGCCAGAGTTCAGGGAAGTCTTCAGTGTTGGAAAGCATTGTAGGAAAGGACTTTTTACCTCGTGGATCTGGGATTGTTACTAGGAGACCTCTTGTGTTGCAGCTTCATAAGAGTGACGAAGGTAGCAGAGAATATGCAGAGTTCCTTCACCTCCCAAGGAAAAGGTTCACTGATTTTGCTGCTGTGCGAAAGGAGATCCAGGATGAGACTGATCGAGAGACTGGACGCACTAAACAAATCTCTAGTGTTCCAATTCATCTCAGTATATACTCTCCT…
		Protein	MENLISLVNKIQRACTALGDHGEASALPTLWDSLPAIAVVGGQSSGKSSVLESIVGKDFLPRGSGIVTRRPLVLQLHKSDEGSREYAEFLHLPRKRFTDFAAVRKEIQDETDRETGRTKQISSVPIHLSIYSPNVVNLTLIDLPGLTKVAVEGQPDSIVQDIENMVRSYIEKPNCIILAISPANQDLATSDAIKISREVDPTGERTLGVLTKIDLMDKGTDAVEILEGKAYRLKFPWVGVVNRSQADINKNVDMIAARRREREYFANSPEYKHLAHRMGSEHLAKVLSKHLETVIKSRIPGIQSLINKTIAELESELSRLGKPIAADAGGKLYTIMEICRLFDQIYKEHLDGVRAGGEKIYNVFDNQLPAALKRLQFDKQLSMENVRKLITEADGYQPH…
MeDynamin2	Manes.02G204900.1	CDS	ATGGAGGCGATCGAAGAGTTGGGGCAACTCTCAGAGTCCATGAGGCAAGCGGCGGCTTTGCTTGCTGACGAAGATGTTGACGAAAACCCGAGCTCCACTTCTAGACGGAGTTCTACTTTTCTTAATGTTGTTGCCCTTGGCAATGTTGGTGCTGGTAAATCTGCAGTTCTGAACAGCTTAATTGGACATCCTGTTCTGCCAACTGGTGAAAATGGTGCTACCCGTGCCCCTATAAGCATTGATTTACAGAACGATGGCTCTTTGAACAGCAAATCAATTATTTTGCAAATTGACAATAAATCCCAGCAAGTTTCTGCAAGTGCTTTACGACATTCTTTGCAGGAAAGGCTGAGCAAGGGGTCCTCAGGCAAGAGTCGGGATGAAATATATTTGAGACTG…
		Protein	MEAIEELGQLSESMRQAAALLADEDVDENPSSTSRRSSTFLNVVALGNVGAGKSAVLNSLIGHPVLPTGENGATRAPISIDLQNDGSLNSKSIILQIDNKSQQVSASALRHSLQERLSKGSSGKSRDEIYLRLRTSTAPPLKLIDLPGLDQRVMDESMVSEYGEHNDAILLVIIPAAQAPEIASSRALRIAKEYDGEGTRTVGVISKIDQAASDKKTLAAVQALLLNQGPTKTVDIPWVALIGQSVSIASAQSGSESSLETAWRAESESLKSILSGAPQSKLGRIALVDALAHQIRKRMKVRLPNLISGLQGKSQIVQDELVRLGEQMVESSEGTRAIALELCREFEDKFLQHITTGEGAGWKIVASFEGNFPNRIKQLPLDRHFDINNVKRIVLEADG…
MeDynamin3	Manes.05G076100.1	CDS	ATGACACCCTCTCTCTCCCTCCGCGTCTCCACTCCCTCTCTTTTCCTATCCCCTTCCCTTCCCTTCTTTACCCCACTCCCTCTCTTCAAATCTCCACCTCACCGAACCCATCATTTCCCTATCCTCTCTCTCGCCAATAATTCATTTGGACAACCAGTCAATCAGGACTTCTCGACAGAGCAGCCGCAGCTGCAGCCAAGAACGCTGTTTCCTGGCGGGTACAAGCGCCCCGAAGTCAAGGTTCCTAATATTGTCCTCCAGCTTGTCCCCGATGACGTTTTGAGTGGTGGTGATGCCTTGGATTTGATTGATAAGGTCGTGTCTAAGTGGGTTGGAATCGTGGTCCTCAATGGCGGTGATGGCACCGGTAAGACATTGTACGAGGCAGCTTGTTTGTTG…
		Protein	MTPSLSLRVSTPSLFLSPSLPFFTPLPLFKSPPHRTHHFPILSLANNSFGQPVNQDFSTEQPQLQPRTLFPGGYKRPEVKVPNIVLQLVPDDVLSGGDALDLIDKVVSKWVGIVVLNGGDGTGKTLYEAACLLKSVVRDRAYLLIGERVDIAAAVNANGVVLSDQGLPAIVARNMMMDSKSESIVLPLVGRNVQTSRAALSASNSEGADFLIYGLEQEKYFDAKMYSGIADVKIPIFVIYSSHREAKSIMKASQLLKSGAGGLVMSLEDLRLFDDESFSQLFNTASAAEKKTESEPRSFNKFKPVDVENDTKGDKRVAGFVKLEDREKQLIEAERSILFECINVIHKAAPQMKEVSLLIDAVSQIDEPFLLAIVGEFNSGKSTVINALLGERYLKEGVV…
MeDynamin4	Manes.05G059400.1	CDS	ATGACGACTATGGAGAGCTTGATAGGCATGGTTAATAGAATTCAGAGAGCTTGTACCGTGCTCGGGGACTATGGCGGTGGAGATAATACTTTCTCTTCTCTCTGGGAAGCTCTTCCCTCTGTGGCCGTCGTTGGTGGACAGAGCTCAGGAAAATCTTCAGTCTTGGAGAGCATAGTAGGCCGAGACTTTCTTCCTAGAGGATCAGGGATTGTTACTAGGAGACCTTTGGTCTTGCAGCTTCATAAGATTGATGAGGGATCCCAGGAGTATGCTGAGTTTCTTCATCTTCCTAAGAGACCCTTTACTGATTTCAACCTGGTACGCCAAGAGATTCAGGATGAGACCGATAGACTGACAGGGAAAACGAAACAAATTTCTCCTGTTCCTATTCATCTTAGC…
		Protein	MTTMESLIGMVNRIQRACTVLGDYGGGDNTFSSLWEALPSVAVVGGQSSGKSSVLESIVGRDFLPRGSGIVTRRPLVLQLHKIDEGSQEYAEFLHLPKRPFTDFNLVRQEIQDETDRLTGKTKQISPVPIHLSIYSPNVVNLTLIDLPGLTKVAVEGQPESIVQEIETMVRSYVEKPNSIILAISPANQDIATSDAIKLSREVDPSGERTFGVLTKLDLMDKGTNALDVLEGRSYRLQHPWVGVVNRSQADINKNIDMIVARRKEREYFATSPDYGHLANKMGSEYLAKLLSKQLESVIRARIPSILSLINKSIEELESEMDHLGRPVAVDAGAQLYTILELCRAFDRIFKEHLEGGRPGGDRIYGVFDNQLPAALRKLPFDRHLSLQNVRRVVSEADG…
MeDynamin5	Manes.05G022800.1	CDS	ATGGAGAATTTGATATCACTGGTAAACAAGATACAGAGGGCATGTACAGCCCTTGGCGATCACGGTGAAGAAAGCGCCCTGCCTACTCTCTGGGACTCTTTACCCGCCATTGCTGTCGTCGGTGGCCAGAGTTCTGGGAAGTCTTCAGTCTTGGAGAGCGTTGTTGGCAAGGACTTTCTACCTCGTGGGGCAGGGATTGTTACTCGACGTCCTCTTGTCCTGCAGCTTCATAGAATTGATGAAGGAAGGGAATACGCTGAGTTTATGCATCTCCCAAGGAAGAAGTTTACTGATTTTGCTGCTGTGAGGAAGGAGATTTCTGATGAGACTGATCGAGAGACTGGCCGCACCAAACAAATCTCCACTGTTCCAATCCATCTTAGCATTTATTCCCCAAAT…
		Protein	MENLISLVNKIQRACTALGDHGEESALPTLWDSLPAIAVVGGQSSGKSSVLESVVGKDFLPRGAGIVTRRPLVLQLHRIDEGREYAEFMHLPRKKFTDFAAVRKEISDETDRETGRTKQISTVPIHLSIYSPNVVNLTLVDLPGLTKVAVDGQPEGIVQDIENMVRSYIEKPNCIILAISPANQDLATSDAIKISREVDPKGERTFGVLTKIDLMDKGTDAVDILEGKSYKLQFPWIGVVNRSQADINKSVDMIAARRREREYFQTSPEYQHLAQRMGSEHLGKMLSKHLEQVIKSRIPGLQSLINKTISDLESELSRLGKPVATDAGGKLYMIMEICRSFDQIFKERLDGIRPGGDKIYLVFDNQLPAALKRLQFDKHLSIDNVRKLICEADGYQPHL…
MeDynamin6	Manes.09G172400.1	CDS	ATGGAGTATATAAGGCCTGAAGAGAGTATTATTCTGAATGTGTTGTCTGCAACTGTGGATTTTCCCACTTGTGAATCCATTAGGATGTCACGGCAAGTGGACAAGACTGGTGAGAGAACTCTTGCTGTGGTCACCAAGTCTGATAAGGCACCTGAAGGGCTGCTTGAGAAGGCCAGGATTGAAAAATCTATGGTGGGTATTCCAGTTCTGGCTCAAAAACTGTCTCAAATTCAAGCAACTATCATAGCCAGGTGCTTGCCAGATATAGTGAGAAATATTGATGACAAGCTAAAAGCAAGCATTTCAGAGCTGAATAGGATGCCTAAGACCCTTGCTTCTCCAGCTGAAGCCATGGCAGCTTTCATGGGTATTGTTGGATCAGCCAAAGAGTCTCTCAGG…
		Protein	MEYIRPEESIILNVLSATVDFPTCESIRMSRQVDKTGERTLAVVTKSDKAPEGLLEKARIEKSMVGIPVLAQKLSQIQATIIARCLPDIVRNIDDKLKASISELNRMPKTLASPAEAMAAFMGIVGSAKESLRKILIRGEFDEYVDDYHMHCTARLVEMLNLYSDELHKCSESDPRTNFLVEEIRVLEEAKGIELPNFLPHTAFLSILQRKVEGISRMPIHFFEKVWAYIESVLVSVLMHHSENYCNDPKIRPPPALGSRSA*
MeDynamin7	Manes.09G184000.1	CDS	ATGGGTTCTTCCCCAACTGCCCTAGAAATTATAGGATATGAAGAGGATTCACTTGCTTTGGTTCATGAAGAAGATGACGAAAAAATTGAAAGCCATGTGCCCCTTGTGTCATCTTATAACGATCATATTCGTCCACTTCTTGATGCAGTTGATAAGCTTAGGCACCTCAATGTCACGAAAGAAGGTATACAGCTCCCCACCATCGTTGTTGTTGGGGATCAATCTTCTGGAAAATCCAGCGTTCTTGAATCGCTAGCTGGTATCAACCTTCCCCGTGGCCAGGGCATTTGCACCAGAGTTCCCCTTGTAATGAGGCTGCAACACCACCCATCTCCCACACCGGAGCTTTTCCTGGAGTTCAGTGGCAAAATAGTAGCCACTGATGAAGCTCACGTCGCA…
		Protein	MGSSPTALEIIGYEEDSLALVHEEDDEKIESHVPLVSSYNDHIRPLLDAVDKLRHLNVTKEGIQLPTIVVVGDQSSGKSSVLESLAGINLPRGQGICTRVPLVMRLQHHPSPTPELFLEFSGKIVATDEAHVADAINLATDEIAGDGKGISNTPLTLVVKKKGVPDLTMVDLPGITRVPVHGQPEDIYEQIAGIIMEYIRPEESIILNVLSATVDFPTCESIRMSQQVDKTGERTLAVVTKSDKAPEGLLEKVTADDVNIGLGYVCVRNRIGDESYEEAREEEAKLFKNHHLLSRIDKYMVGIPVLAQKLTQIQATIIARCLPDIVRKIDDKLKASISDLNRMPKTLASPAEAMAAFMGIVGSAKESLRKILIRGEFDEYVDDYHMHCTARLVEMLNLY…
MeDynamin8	Manes.09G183900.1	CDS	ATGAAATCTTTGCCAAATGGCCAAGCAACTGTAGAATATGAAGAGGATTCACTTGCTTCGGCTAATAAAAAAGAAGATGCAAGTATTAAAATACATGCACCCATCGTGTCATCTTACAATGATCATATTCGTCCACTTCTTGATGCAGTTGATCAGCTTAGGAACCTCAAGATCATGAAAGAAGGTATACAGCTCCCCACCATCGTTGTTGTTGGGGATCAATCTTCCGGAAAATCGAGTGTTCTTGAATCGCTAGCCGGTATCGACCTTCCCCGTGGCCAGGGCATTTGCACCAGAGTTCCCCTTGTAATGAGGCTGCAACACCACCCATCTCCCACACCGGAGCTCTTCCTGGAGTTCAGTGGCAAAATAGTAGCCACTGATGAAGCTCACGTCGCA…
		Protein	MKSLPNGQATVEYEEDSLASANKKEDASIKIHAPIVSSYNDHIRPLLDAVDQLRNLKIMKEGIQLPTIVVVGDQSSGKSSVLESLAGIDLPRGQGICTRVPLVMRLQHHPSPTPELFLEFSGKIVATDEAHVADAINIATDEIAGDGKGISNTPLTLVVKKKGVPDLTMVDLPGITRVPVHGQPENIYEQIAGIIMEYIRPEESIILNVLSATVDFPTCESIRMSQQVDKTGERTLAVVTKSDKAPEGLLEKVTADDVNIGLGYVCVRNRIGDESYEEAREEEAKLFKNHHLLSRIDKSMVGIPVLAQKLTQIQATIIARCLPDIVRKINDRLNASISELNRMPKTLSSTAEAMTAFMGIVGSAKESLRKILIRGEFDEYLDDYNMHCTARLGEMLNLY…
MeDynamin9	Manes.09G133900.1	CDS	TCATCATTCAATGAAAGTATTCGACCTCTCCTTGATGCAGTGGACAAGCTCAGGCACCTCAGGGTCATTGAGGAAGGCATACAACTACCCACCATTGTTGTTGTTGGTGATCAATCCTCTGGCAAGTCTAGTGTTCTTGAATCACTGGCTGGTATCAGCCTTCCACGTGGTCAGGGCATTTGCACAAGAGTACCCCTTGTTATGAGGCTGCAACACAATCCATCGCCTAAACTAGAGCTTTCTTTGGAGTTCAACGGCAACACTGTGATCACAGATGAAGACCATGTTTCAGATGCCATTAATGATGCCACTGCTGTTATTGCAGGCTGTGGAAAGGGCATATCCAATACTCCCTTGATATTGCTATATATAATTCCTGAAGAGAGCATTATACTCAAT…
		Protein	SSFNESIRPLLDAVDKLRHLRVIEEGIQLPTIVVVGDQSSGKSSVLESLAGISLPRGQGICTRVPLVMRLQHNPSPKLELSLEFNGNTVITDEDHVSDAINDATAVIAGCGKGISNTPLILLYIIPEESIILNVLSATVDFTTCESIRMSQKVDKTGVRTLAVVTKADKSPEGLLEKVTADDVNIGLGYVCVRNRIGDESYEEARREEARLFETHPLLSKLDKSMVGVPVLAQKLMQIQATIISKCLPDIVRQIDDKLNANISELDKMPKKMSSVSEAMTAFISIIVSAKETLRKILVRGEFDEYPDDKKMHCTARLVEMLNEYKNTLYSCPESDPKRDFLVEEIEVFEEAQGIKLPNFLGHNVFQSILWRKVEGISKMPVRFLEQVWQYIESVVISVL…
MeDynamin10	Manes.06G165100.1	CDS	ATGTCAAGTTGCAATCTTTTCTCATCTTCTCTCCTCTCTTCTACCCTCCCCAAAATTTCTTTTTCCTTCCTCTCTCCTACATCGTTTTCTCCACCTCTATTCTGCCCGTCAAACCCCTTCTTTTCCCTCCAAATCCCTCGCTCCTCTCCCTCCCTTTTCAAGTTAACCTCCCATAAATCCTTCGCTGACACCCACATTGATGAATTCCAAAAGGACGAAGCAGAAATAGAGTTTGATGAGTCTGACTCCGAGGATTATGCCATTGATATCGAGGAGCTCGAAGAGGAAGCCGAAGACGCTGTTAGAGAGTTTTCTACCTCTTTGTCTCGCCAATTGAGAATCGAGGATGAAACTGGTGATAGAAAGGAAACCAGAAAGCAGAAGAGGCAAAAAACAAAT…
		Protein	MSSCNLFSSSLLSSTLPKISFSFLSPTSFSPPLFCPSNPFFSLQIPRSSPSLFKLTSHKSFADTHIDEFQKDEAEIEFDESDSEDYAIDIEELEEEAEDAVREFSTSLSRQLRIEDETGDRKETRKQKRQKTNALEIPDHLLPRVAIVGRPNVGKSALFNRFVGGNRAIVVDEPGVTRDRLYGRAFWGEYEFMVVDTGGVLTLSNSQANVMEELAITTTIGMDGIPLASREAAVARMPSMIERQATAAVEESSVIIFLVDGQAGLTAADVEIAEWLRKNYSNKFVILAVNKCESPRKGIMQASEFWSLGLSPLPISALSGTGTGELLDLVCSQLAKIEGSQNVDEEQNYVPAIAIVGRPNVGKSSILNALVGEDRTIVSPISGTTRDAIDTEFSGPDGQ…
MeDynamin11	Manes.18G111800.1	CDS	ATGGAGGCGATCGAAGAGTTGGGGGAGCTCTCAGAGTCCATGAGGCAAGCGGCGGCTTTGCTTGCTGACGAAGATGTTGACGAGAAGCCGAGCTCCACTTCTAGAAGGACTTCTACTTTTCTTAATGTTGTTGCCCTTGGCAATGTTGGTGCTGGTAAATCTGCAGTTCTAAACAGCTTAATTGGGCATCCTGTTTTGCCAACTGGTGAAAATGGTGCTACCCGTGCTCCTATAAGCATTGACTTACAGAAGGATGGCTCTTTGAGCAGCAAATCAATACTTTTGCAAATTGACAATAAATCCCAGCAAGTTTCTGCAAGTGCATTACGGCATTCTTTACAGGAAAGGTTGAGTAAGGGAGCCTCGGGCAAGAGTCGGGATGAAATATATTTGAGATTA…
		Protein	MEAIEELGELSESMRQAAALLADEDVDEKPSSTSRRTSTFLNVVALGNVGAGKSAVLNSLIGHPVLPTGENGATRAPISIDLQKDGSLSSKSILLQIDNKSQQVSASALRHSLQERLSKGASGKSRDEIYLRLRTSTAPPLKLIDLPGLDQRIMDASMVSDYAEHNDAILLVIVPAAQASEIASSRALRVAKEYDGEGTRTVGVISKVDQAASDQKALAAVQALLLNQGPAKTADIPWVALIGQSVSIASAQSGSDSALETAWRAENESLKSILNGAPQSKLGRIALVDALAHQIRKRMKVRLPNLLSGLQGKSQIVQDELVRLGEQMVESAEGTRAIALELCREFEDKFLLHITTGEGAGWKVVASFEGNFPNRIKQLPLDRHFDINNVKRIVLEADG…
MeDynamin12	Manes.15G087600.1	CDS	ATGGCAACTGGAAATGCTTACCTAACTACGCCCACAAAAACACCATCATCGACGTCCACTTCGTCCCTCTCCAGGAAGCAACAGAACCCAAACTCCACCTCCACCACTTCCTCTTCCAGTTCCAGATTCGAGGCCTACAATCGCTTGCAAGCAGCCGCTGTAGCCTTCGGAGAGAAACTTCCTATTCCTGAGATCGTAGCACTTGGTGGACAATCTGATGGCAAGAGTTCGCTTCTCGAAGCACTACTCGGCTTCCGCTTCAATGTCCGCGAGGTCGAGATGGGCACCCGCAGGCCTCTCATTCTCCAGATGGTCCATGATCATACTGCTGTGGAGCCCCGTTGTCGTTTTCAGGAAGAGGATTCTGAGGAATATGGAAGCCCTGTTGTGTCAGCCACG…
		Protein	MATGNAYLTTPTKTPSSTSTSSLSRKQQNPNSTSTTSSSSSRFEAYNRLQAAAVAFGEKLPIPEIVALGGQSDGKSSLLEALLGFRFNVREVEMGTRRPLILQMVHDHTAVEPRCRFQEEDSEEYGSPVVSATTIADIIKSRTEALLKRTKAAVSSKPIVMRAEYAHCPNLTIIDTPGFVLKAKKGEPEKTPEEILSMVKSLASPPHRILLFLQQSSVEWCSSLWLDSIREIDPSFRRTIIVVSKFDNRLKEFSDRWEVDRYLSASGYLGEGTRPFFVALPKDRSTISNDEFRRQISQVDSEIVRHLREGIKGGFDEEKFRPYIGFSSLRDYLESELQKRYKEAAPATLALLEQRCCEVASELAKMDSKIEATSDVAQLRRSAMLCTASICSNVGALVD…
MeDynamin13	Manes.15G134500.1	CDS	ATGGCTACCATGGAGAGCTTGATTGGATTAGTCAACAGAATCCAAAGAGCTTGCACTGTCTTAGGCGATCATGGCGGTGAAGGCATGTCCCTCTGGGAAGCTCTCCCTTCAGTTGCTGTTGTTGGTGGACAGAGTTCTGGGAAATCTTCAGTTTTGGAAAGCGTAGTGGGGAGAGATTTCCTGCCTCGTGGATCTGGAATTGTCACACGGAGGCCATTGGTGTTGCAACTTCATAAGATAGAGGATGGGAAGTCTGAATATGCAGAATTTCTTCATGCTCCAAAGAAGAGGTTTACAGATTTTGCTGCTGTGCGCAAGGAGATTGCAGATGAAACTGATCGTATTACTGGGAAGTCAAAACAAATATCTAATATTCCTATTCACCTGAGTATATATTCT…
		Protein	MATMESLIGLVNRIQRACTVLGDHGGEGMSLWEALPSVAVVGGQSSGKSSVLESVVGRDFLPRGSGIVTRRPLVLQLHKIEDGKSEYAEFLHAPKKRFTDFAAVRKEIADETDRITGKSKQISNIPIHLSIYSPNVVNLTLIDLPGLTKVAVEGQPESIVEDIENMVRSYVEKPNSIILAISPANQDIATSDAIKLAREVDPSGERTFGVLTKLDLMDKGTNALDVLEGRAYRLQHPWVGIVNRSQADINKNVDMIAARRKEREYFETSPEYGHLASKMGAEYLAKLLSKHLETVIRQRIPSIIALINKTIDELNAELDRIGRPIAVDSGAQLYTILELCRAFDRVFKEHLDGGRPGGDRIYGVFDHQLPSALKKLPFDRHLSLKNVQKVVSEADGYQP…
MeDynamin14	Manes.07G028400.1	CDS	ATGGAAGCGATCGAAGAATTGCAGCAGCTATCCGAGTCTATGAGGCAGGCCTCTGCATTACTTGCCGACGAAGATATCGATGAAACGACGACGTCTTCCTCCTCCAAACGATCCTCCACTTTCCTCAATGTCGTTGCTCTCGGCAATGTTGGTGCTGGTAAATCTGCTGTGTTGAATAGTCTTATTGGACACCCTGTTTTGCCTACTGGAGAAAATGGTGCAACTCGGGCTCCAATAAGCATTCACTTGAATAGAGAGAGTTCATTAAGCAATAAGTCAATTGTTTTGCAAATTGATAACAAATCTCAGCAGGTTTCTGCAAGTGCTCTTCGGCATTCTCTACAGGATAGGCTGAGTAAGGGTTCCTCAGGCAGGAGTCGTGATGAAATAAATCTGAAA…
		Protein	MEAIEELQQLSESMRQASALLADEDIDETTTSSSSKRSSTFLNVVALGNVGAGKSAVLNSLIGHPVLPTGENGATRAPISIHLNRESSLSNKSIVLQIDNKSQQVSASALRHSLQDRLSKGSSGRSRDEINLKLRTSTAPPLKLIDLPGLDQRIMDDSLVSEYVEHNDAILLVVVPAVQAPEISSSRALRIAKEYDAESTRTVGVISKIDQASSESKALAAVQALLLNKGPPKTSDIPWIALIGQSVSIASAQSGSASSENSLETAWRAESESLRSILTGAPQSKLGRVALVEALAGQIRNRMKLRLPNLLTGLQGKSQIVQDELVRLGEQMVSSPEGTRALALELCREFEEKFLQHLAGGEGNGWKVVASFEGNFPNRIKQLPLDRHFDMNNVKRIVL…
MeDynamin15	Manes.07G041100.1	CDS	ATGGCAGAGGAACCTGCATCGCCGTCTCCGGCGGCACAATCGCAATCGCAGGCTGCGCCGCTCGGCTCCTCAGTGATCCCGATAGTGAACAAGTTGCAAGACATATTCGCGCAGCTTGGAAGCCAGTCGACGATCGAGCTTCCTCAGGTAGCGGTAGTCGGGAGCCAGAGCAGCGGGAAATCCAGCGTGCTGGAAGCTCTTGTAGGAAGGGATTTCTTGCCTCGGGGAAATGATATTTGCACCCGGAGGCCGCTGGTTTTGCAGCTGCTGCAGACTAAGAGGAAGGCTGATGGCACGGAGGAGGAGTGGGGGGAGTTCCTGCATCATCCTGGAAAACGCTTCTATGATTTCTCCGAGATCCGGAGAGAAATTCAAGCTGAGACAGCTAAGGAAGCAGGA…
		Protein	MAEEPASPSPAAQSQSQAAPLGSSVIPIVNKLQDIFAQLGSQSTIELPQVAVVGSQSSGKSSVLEALVGRDFLPRGNDICTRRPLVLQLLQTKRKADGTEEEWGEFLHHPGKRFYDFSEIRREIQAETAKEAGDNKGVSDKQIRLKIFSPNVLDITLVDLPGITKVPVGDQPSDIEARIRTMIMSYIKKPSCLILAVTPANSDLANSDALQIAGNADPDGYRTIGVITKLDIMDRGTDARNLLLGKVIPLRLGYVGVVNRSQEDIMLNRSIKDALAAEEKFFRSRPVYNGLADRCGVPQLAKKLNQILVQHIKAILPGLKSRISSALVSVAKEHASYGEITESKAGQGALLLNILSKYSEAFSSMVEGKNEEMSTSELSGGARIHYIFQSIFVKSLEEV…
MeDynamin16	Manes.01G275100.1	CDS	ATGACGACCATGGAGAGCTTGATAGGCTTGGTTAATCGGATTCAGAGAGCTTGTACCGTGCTCGGAGACTATGGAGGTGGGGATAATGCTTTCTCTTCTCTGTGGGAAGCTCTTCCCTCTGTTGCCGTCGTTGGTGGACAGAGTTCGGGAAAATCTTCTGTCTTAGAGAGCATAGTAGGTCGAGACTTTCTTCCTAGAGGTTCAGGGATTGTTACAAGGAGACCTTTGGTCTTGCAGCTTCATAAGACTGAGGAGGGATCACAGGAGTATGCTGAGTTTCTTCATCTTCCTAAGAGGCGTTTCACTGATTTTGCCCTGGTACGCAAGGAGATTCAGGATGAAACTGATAGAATGACAGGAAAAACAAAACAAATTTCTCCTGTTCCTATTCATCTCAGC…
		Protein	MTTMESLIGLVNRIQRACTVLGDYGGGDNAFSSLWEALPSVAVVGGQSSGKSSVLESIVGRDFLPRGSGIVTRRPLVLQLHKTEEGSQEYAEFLHLPKRRFTDFALVRKEIQDETDRMTGKTKQISPVPIHLSIYSPNVVNLTLIDLPGLTKVAVEGQPESIVQDIETMVRSYVEKPNCVILAISPANQDIATSDAIKLSREVDPSGERTFGVLTKLDLMDKGTNALDVLEGRSYRLQHPWVGIVNRSQADINKNVDMIVARRKEREYFATSPDYGHLANKMGSEYLAKLLSKHLESVIRARIPSITSLINKSIEELESEMDHLGRPVAVDAGAQLYTILELCRAFDRIFKEHLDGGRPGGDRIYGVFDNQLPAALRKLPFDRHLSLQNVRRVVSEADG…
MeDynamin17	Manes.01G049700.1	CDS	ATGGAGAATTTGATTTCTCTGGTTAATAAAATACAGAGAGCTTGTACCGCTCTCGGTGATCACGGTGAAGCAAGCGCATTGCCTACACTCTGGGACTCCTTGCCCGCTATCGCCGTTGTCGGTGGCCAGAGTTCGGGAAAGTCTTCTGTGTTGGAAAGCATTGTTGGGAAAGACTTCTTACCCCGTGGATCTGGGATTGTTACACGCAGACCTCTTGTGTTGCAGCTCCATAAGAGTGACGAAGGTAGCAGAGAGTATGCAGAGTTCCTTCACCTCCCAAGGAAAAGGTTCACTGATTTTGCTGCTGTGCGGAAGGAGATCCAGGATGAGACAGATCGAGAGACTGGACGCACAAAACAAATCTCTAGCGTTCCAATTCATCTGAGTATATACTCTCCT…
		Protein	MENLISLVNKIQRACTALGDHGEASALPTLWDSLPAIAVVGGQSSGKSSVLESIVGKDFLPRGSGIVTRRPLVLQLHKSDEGSREYAEFLHLPRKRFTDFAAVRKEIQDETDRETGRTKQISSVPIHLSIYSPNVVNLTLIDLPGLTKVAVEGQPDSIVQDIENMVRSYIEKPNCIILAISPANQDLATSDAIKISREVDPTGERTLGVLTKIDLMDKGTDAVEILEGKAYRLKFPWVGVVNRSQADINKNVDMIAARRREREYFASSPEYKHLAHRMGSEHLAKVLSKHLETVIKSRIPGIQSLINKTIAELESELSRLGKPIAADAGGKLYTIMEICRLFDQTYKEHLDGVRAGGEKIYNVFDTQLPAALKRLQFDKQLSMENIRKLITEADGYQPH…
MeDynamin18	Manes.03G006900.1	CDS	ATGGGTGAGAAGCCAAATCCCAATGCCAATGCGAAACCGGTTTCGACGATCGGTTCATCGGTCATTCCAATAATCAATAAGCTGCAGGATATCATTGCTCCGGTCGGCTTCGAATCTTTCAATATATCGTTGCCGCAGGTGGCGGTGGTTGGTAGCCAGAGCAGCGGGAAGTCTAGCGTCCTTGAAGCACTTGTTGGTCGTGACTTTCTTCCTCGTGGTTGTGATATTTGTACTCGTAGACCACTGGTTTTGATGCTGGAGCATTGTTCGGTAAGTCCTGATGATGATGGCGCTGAGTGGGGCGAGTTTCGACACTTGCCTGCCAGGCGTTTCTATGATTTCTCCAAAATTCGCAGAGAGATTCAGGCTGAGACAGAAAGAGTAGCAGGTTTTAACAAG…
		Protein	MGEKPNPNANAKPVSTIGSSVIPIINKLQDIIAPVGFESFNISLPQVAVVGSQSSGKSSVLEALVGRDFLPRGCDICTRRPLVLMLEHCSVSPDDDGAEWGEFRHLPARRFYDFSKIRREIQAETERVAGFNKGVSDKQIRLKISSPNVLNMTLIDLPGITKVPVGDQPSDIEARIRKMIMAHITQENCIILAVTPANSDLANSDALQMAREADPKGSRTIGVITKLDIMDRGTDACNFLLGRVVPLRLGYIGVVNRSQEDINYNRSIQDALVREERFFHDHPVYNGLSDKCGIPQLAKKLNQILEQHIRMVLPNLKAELNARMVVVLKELRAYGEDMESKAEQGQGVILLSILRRYCEAFTAMVDGKSQEILTTELSGGARIHYIFQSIFLKGLEEVD…
MeDynamin19	Manes.17G017500.1	CDS	ATGGCTACTACCATGGTGACATTGATCGGCCTCGTCAACAGAATACAGAGAGCATGTACTGTTCTCGGCGACTATGGAGGCGATACTGCCTCCTCTTCTTTGCCTACTCTTTGGGAGTCTCTTCCTTCTGTTGTTGTAGTCGGTGGCCAGAGTTCTGGAAAATCATCGGTGTTGGAGAGCATTGTAGGGCGAGATTTTCTTCCAAGGGGATCAGGTATTGTGACAAGGCGGCCTTTGGTGCTGCAACTGCACAAGACAGAGTCGGGGACACAGGAGTATGCTCAGTTTCTTCACTTGCCAGATCAACGATTCACAGACTTCTCCATGGTTCGAAAGGAAATTCAAACTGAAACTGATAGAATGACCGGCAAGTCAAAACAGATTTCTCCTGTTCCTATT…
		Protein	MATTMVTLIGLVNRIQRACTVLGDYGGDTASSSLPTLWESLPSVVVVGGQSSGKSSVLESIVGRDFLPRGSGIVTRRPLVLQLHKTESGTQEYAQFLHLPDQRFTDFSMVRKEIQTETDRMTGKSKQISPVPIHLSIYSPNVVNLTLIDLPGLTKVAVEGQPESIVNDIENMVHSYVEKPNCIILAITPANQDIATSDAIKLSREVDPTGERTFGVLTKIDLMDKGTNALDVLEGRAYSLQHPWVGIVNRSQADINKNIDMIAARRQECEFFATNPDYRHLAGRMGSEYLAKLLSKHLESVIKARIPGIISIVNRSIDELEAELDHLGRPVAVDAGTQLYTILELCRAFDRVFKEHLDGGRPGGGRIYGVFDNQLPSALRKLPFDRHLSLQNIRKLVSE…
MeDynamin20	Manes.17G084200.1	CDS	ATGGCCACAATGGAGAGCTTGATTGGATTAGTCAACAGAATCCAAAGAGCTTGCACTGTCTTAGGTGATCATGGCGGTGAAGGCATGTCCCTCTGGGAAGCTCTCCCTTCTGTTGCTGTTGTTGGTGGCCAGAGTTCTGGGAAATCTTCTGTGTTGGAAAGCGTTGTGGGAAGAGATTTCCTGCCTCGTGGATCTGGAATTGTAACGCGGAGACCGTTGGTGTTGCAACTTCATAAGATAGAGGATGGGAAGTCTGAATATGCAGAATTTCTTCATGCACCAAAGAAGAGGTTTACAGATTTTGCTGCTGTGCGTAAGGAGATTGCAGATGAAACTGATCGTATTACTGGAAAGTCGAAACAAATCTCTAATATTCCGATTCACCTGAGCATATATTCT…
		Protein	MATMESLIGLVNRIQRACTVLGDHGGEGMSLWEALPSVAVVGGQSSGKSSVLESVVGRDFLPRGSGIVTRRPLVLQLHKIEDGKSEYAEFLHAPKKRFTDFAAVRKEIADETDRITGKSKQISNIPIHLSIYSPNVVNLTLIDLPGLTKVAVEGQPESIVEDIENMVGSYVEKPNCIILAISPANQDIATSDAIKLAREVDPSGERTFGVLTKLDLMDKGTNALDVLEGRSYRLQHPWVGIVNRSQADINKNVDMIAARRKEREYFETSPEYGHLASKMGAEYLAKLLSKHLETVIRQRIPSIIALINKTIDELNAELDRIGRPIAVDSGAQLYTILELCRAFDRVFKEHLDGGRPGGDRIYGVFDHQLPAALKKLPFDRHLSLKNVQKVVSEADGYQP…
MeDynamin21	Manes.10G110000.1	CDS	ATGGAAGCAATCGACGAATTACAACAGCTATCGGAGTCTATGAGGCAAGCCTCTTCGTTGCTTGCAGACGAAGATATTGATGAAACGACGACGTCTTCCTCCTCCAAACGATCCTCCACTTTCCTCAATGTTGTTGCTCTTGGCAATGTTGGTGCTGGTAAATCTGCTGTATTGAATAGTCTCATTGGACACCCTATTTTGCCAACTGGTGAAAATGGTGCAACTCGGGCGCCAATAAGCATTGATTTGAATAGAGATAGTTCATTAAGCAGCAAGTCAATTGTTTTACAAATTGATAATAAATCTCAACAAGTTTCTGCAAGTGCTCTTCGGCATTCTCTACAGGACAGGCTAAGCAAAGGTTCATCAGGCAGGAGTCGTGATGAAATATATCTGAAA…
		Protein	MEAIDELQQLSESMRQASSLLADEDIDETTTSSSSKRSSTFLNVVALGNVGAGKSAVLNSLIGHPILPTGENGATRAPISIDLNRDSSLSSKSIVLQIDNKSQQVSASALRHSLQDRLSKGSSGRSRDEIYLKLRTSTAPPLKLTDLPGLDQRIMDDSLISEYVEHNDAILLVVIPAVQAPEISSSRALRIAKEYDAESTRTVGVISKIDQAATESKALAAVQALLLNQGPPKTSDIPWVALIGQSVSIASAQSGSASSENSLETAWRAESESLKSILTGAPQSKLGRLALVEALAGQIRNRIKLRLPNLLSGLQGKSQIVQDELVRLGEQMVSSSEGTRALALELCREFEDKFLQHLAGGEGNGWKVVASFEGNFPNRVKQLPLDRHFDMNNVKRIVL…
MeDynamin22	Manes.10G097300.1	CDS	ATGGATCCGTCAATGGCAGAGGAACCTGCATCGTCGTCTCTGGCGGCACAATCGCAGCAGCAATCACAGTCTGCGCCGCTTGGTTCCTCAGTCATACCGATGGTGAATAAGTTGCAGGACATATTCGCGCAGCTCGGGAGCCAGTCGACGATCGAGCTGCCGCAGGTGGCGGTCGTTGGAAGCCAGAGCAGTGGGAAATCCAGCGTGCTGGAAGCTCTTGTCGGGAGGGATTTCTTGCCTCGGGGAAAAGATATTTGCACCCGACGGCCGTTGGTTTTGCAGCTGTTGCAGACTAAAAGGAAGGCCGATGCCACAGAGGAGGAGTGGGGCGAGTTCCTGCATCTTCCTGGAAAACGCTTCTATGATTTCTCCGAGATCCGGAAAGAAATTCAGGCTGAG…
		Protein	MDPSMAEEPASSSLAAQSQQQSQSAPLGSSVIPMVNKLQDIFAQLGSQSTIELPQVAVVGSQSSGKSSVLEALVGRDFLPRGKDICTRRPLVLQLLQTKRKADATEEEWGEFLHLPGKRFYDFSEIRKEIQAETAKEAGSNKGVSDRQIRLKIFSPNVLDITLVDLPGITKVPVGDQPSDIEARIRTMIMSYIKKPSCLIIAVTPANSDLANSDALQIAGNADPDGYRTIGVITKLDIMDRGTDARNLLLGKVIPLRLGYVGVVNRSQEDIMLNRSIKDALAAEEKFFRSRPVYNGLADRCGIPQLAKKLNQILVQHIKAILPGLKSRISSALVSVAKEHASYGEITESKAGQGALLLNILSKYSEAFSSMVEGKNEEMSTSELSGGARIHYIFQSIFV…
MeDynamin23	Manes.10G130600.1	CDS	ATGACGAGAGACGCAGTGCAGGAGCAATGGAGCCTTTACGAAGCCTACAACGAGCTCCACGGCTTGGCCCAGGAGCTAGAGACCCCATTTGACGCTCCCGCAGTGCTAGTGGTGGGTCACCAGACTGACGGCAAGAGCGCTCTCGTGGAAGCCCTCATGGGCTTCCAATTCAACCACGTCGGCGGTGGTACGAAAACTCGTCGTCCAATTACCCTCCACATGAAGTATGATCCCCAATGTGAGGTCCCTGTCTGCCATCTTATGTCCGATGATGATCCCGCATTTGTTCAAGAGAAACCCCTTCATGAAATTCAGGCATTCATTGAATCAGAAAATATGAGGTTGGAACGAGAGTTGTGCCAGTTTTCAGCTAAGGAAATAATTATAAGAGTGGAGTAT…
		Protein	MTRDAVQEQWSLYEAYNELHGLAQELETPFDAPAVLVVGHQTDGKSALVEALMGFQFNHVGGGTKTRRPITLHMKYDPQCEVPVCHLMSDDDPAFVQEKPLHEIQAFIESENMRLERELCQFSAKEIIIRVEYKYCPNLTIIDTPGLVAPAPGRKNQALQSQARAVESLVRAKMQHKEFIILCLEDCSDWSNATTRRVVMQIDPELSRTVIISTKLDTKIPQFARSSDVEVFLSPPTHTLDGFILGDSPFFTSVPSGRVGAGHDSVYRSNDEFKQAISLREMEDISALEEKLGRSLSKKEKSRIGVSKLRSFLEELLLKRYMDSVPLIIPLLEKESRIAARKLNEIIKELSTLDEVKLKEKGREFHDLFLTKLSLLLKGTVVAPPDKFGETLQDERTNG…
			0

## Sheet: Table S3
Supplementary Table 3 List of the 136 Dynamin genes in the phylogenetic tree
Number	Gene Name	Gene ID	Number	Gene Name	Gene ID
1	MeDynamin1	Manes.02G009200.1	86	DrDynamin1	Dr06097.1
2	MeDynamin2	Manes.02G204900.1	87	DrDynamin2	Dr06363.1
3	MeDynamin3	Manes.05G076100.1	88	DrDynamin3	Dr06413.1
4	MeDynamin4	Manes.05G059400.1	89	DrDynamin4	Dr07108.1
5	MeDynamin5	Manes.05G022800.1	90	DrDynamin5	Dr08825.1
6	MeDynamin6	Manes.09G172400.1	91	DrDynamin6	Dr19186.1
7	MeDynamin7	Manes.09G184000.1	92	DrDynamin7	Dr11294.1
8	MeDynamin8	Manes.09G183900.1	93	DrDynamin8	Dr07309.1
9	MeDynamin9	Manes.09G133900.1	94	DrDynamin9	Dr09780.1
10	MeDynamin10	Manes.06G165100.1	95	DrDynamin10	Dr09782.1
11	MeDynamin11	Manes.18G111800.1	96	DrDynamin11	Dr13842.1
12	MeDynamin12	Manes.15G087600.1	97	DrDynamin12	Dr01253.1
13	MeDynamin13	Manes.15G134500.1	98	VitDynamin1	VIT_12s0035g01740
14	MeDynamin14	Manes.07G028400.1	99	VitDynamin2	VIT_15s0107g00170
15	MeDynamin15	Manes.07G041100.1	100	VitDynamin3	VIT_07s0104g00480
16	MeDynamin16	Manes.01G275100.1	101	VitDynamin4	VIT_15s0046g00470
17	MeDynamin17	Manes.01G049700.1	102	VitDynamin5	VIT_02s0025g01570
18	MeDynamin18	Manes.03G006900.1	103	VitDynamin6	VIT_01s0011g05800
19	MeDynamin19	Manes.17G017500.1	104	VitDynamin7	VIT_00s0267g00020
20	MeDynamin20	Manes.17G084200.1	105	VitDynamin8	VIT_19s0014g02500
21	MeDynamin21	Manes.10G110000.1	106	VitDynamin9	VIT_03s0038g00970
22	MeDynamin22	Manes.10G097300.1	107	VitDynamin10	VIT_12s0055g00490
23	MeDynamin23	Manes.10G130600.1	108	VitDynamin11	VIT_02s0012g00740
24	AtDynamin1	AT1G59610.1	109	VitDynamin12	VIT_19s0015g02240
25	AtDynamin2	AT4G33650.1	110	VitDynamin13	VIT_18s0089g00350
26	AtDynamin3	AT1G03160.2	111	VitDynamin14	VIT_04s0008g07010
27	AtDynamin4	AT1G53140.1	112	VitDynamin15	VIT_15s0021g00480
28	AtDynamin5	AT2G44590.1	113	HevDynamin1	scaffold0005_4567035
29	AtDynamin6	AT5G42080.1	114	HevDynamin2	scaffold0016_1478663
30	AtDynamin7	AT1G60530.1	115	HevDynamin3	scaffold0050_1374751
31	AtDynamin8	AT2G07680.1	116	HevDynamin4	scaffold0053_43736
32	AtDynamin9	AT1G60500.1	117	HevDynamin5	scaffold0057_1625430
33	AtDynamin10	AT2G14120.1	118	HevDynamin6	scaffold0057_1632927
34	AtDynamin11	AT3G61760.1	119	HevDynamin7	scaffold0062_163971
35	AtDynamin12	AT3G19720.1	120	HevDynamin8	scaffold0086_1521247
36	AtDynamin13	AT1G10290.1	121	HevDynamin9	scaffold0124_1096642
37	AtDynamin14	AT1G14830.1	122	HevDynamin10	scaffold0127_576491
38	AtDynamin15	AT3G12080.1	123	HevDynamin11	scaffold0280_1322570
39	AtDynamin16	AT3G60190.1	124	HevDynamin12	scaffold0280_1344905
40	PtDynamin1	Potri.010G105900.1	125	HevDynamin13	scaffold0382_432918
41	PtDynamin2	Potri.017G041800.1	126	HevDynamin14	scaffold0470_455288
42	PtDynamin3	Potri.004G228400.3	127	HevDynamin15	scaffold0511_18348
43	PtDynamin4	Potri.013G124600.1	128	HevDynamin16	scaffold0735_586110
44	PtDynamin5	Potri.013G119900.1	129	HevDynamin17	scaffold0773_221536
45	PtDynamin6	Potri.013G120000.1	130	HevDynamin18	scaffold0782_158826
46	PtDynamin7	Potri.003G001400.1	131	HevDynamin19	scaffold0811_193972
47	PtDynamin8	Potri.003G141000.2	132	HevDynamin20	scaffold0831_26159
48	PtDynamin9	Potri.003G002200.2	133	HevDynamin21	scaffold0887_392799
49	PtDynamin10	Potri.003G135500.1	134	HevDynamin22	scaffold0887_401115
50	PtDynamin11	Potri.003G024800.2	135	HevDynamin23	scaffold0991_289507
51	PtDynamin12	Potri.003G024200.2	136	HevDynamin24	scaffold1035_7632
52	PtDynamin13	Potri.003G024900.1	137	HevDynamin25	scaffold1055_272664
53	PtDynamin14	Potri.003G024600.2	138	HevDynamin26	scaffold1899_39571
54	PtDynamin15	Potri.011G118500.1	139	HevDynamin27	scaffold2442_17594
55	PtDynamin16	Potri.006G254900.1
56	PtDynamin17	Potri.007G118300.2
57	PtDynamin18	Potri.002G135100.1
58	PtDynamin19	Potri.002G171200.1
59	PtDynamin20	Potri.019G068700.1
60	PtDynamin21	Potri.014G043600.1
61	PtDynamin22	Potri.001G147500.2
62	PtDynamin23	Potri.001G090600.2
63	PtDynamin24	Potri.001G095900.1
64	BrDynamin1	Bra035433.1
65	BrDynamin2	Bra036991.1
66	BrDynamin3	Bra028525.1
67	BrDynamin4	Bra017901.1
68	BrDynamin5	Bra031505.1
69	BrDynamin6	Bra025448.1
70	BrDynamin7	Bra031502.1
71	BrDynamin8	Bra018449.1
72	BrDynamin9	Bra038100.1
73	BrDynamin10	Bra019950.1
74	BrDynamin11	Bra037643.1
75	BrDynamin12	Bra011458.1
76	BrDynamin13	Bra034579.1
77	BrDynamin14	Bra031707.1
78	BrDynamin15	Bra026801.1
79	BrDynamin16	Bra007513.1
80	BrDynamin17	Bra003469.1
81	BrDynamin18	Bra027151.1
82	BrDynamin19	Bra010250.1
83	BrDynamin20	Bra014507.1
84	BrDynamin21	Bra038229.1
85	BrDynamin22	Bra016679.1

## Sheet: Table S4
Supplementary Table 4 Analysis and distribution of conserved motifs in cassava Dynamin proteins.
Motif	Width	E value	Best possible match
1	80	3.1E-550	T[A]GK[RDSF]T[SNG]KQ[G]I[V]SN[PDST]V[TKIR]P[Q]I[L]H[RT]LS[KV]I[V]Y[KFS]S[K]P[K]N[G]VV[LP]N[D]L[IM]TL[M]I[V]DLPGL[I]TK[R]VA[P]VE[GHD]G[D]QPE[SD]S[DNG]IV[EY]Q[EAN]D[RQE]IE[RA]N[RA]N[TGK]M[I]V[I]R[MHG]S[EA]Y[H]I[V]E[RKT]K[PQ]P[E]N[SE]C[S]I[LV]I[L[I]A[[N]I[V]S[TL]P[S]AN[T]Q[SV]DL[IF]A[P]T[N]S[C]D[E]A[S]I[L]K[QR]
2	80	1.1E-507	R[QGDE]K[IVT]F[YNS]K[LEQ]E[QL]H[MRI]L[SI]D[TAE]G[TS]G[EY]R[EL]P[GSA]G[NA]GD[WAEG]R[K]I[V]Y[VH]G[AYNL]V[SI]FD[EQ]N[GSHT]Q[NI]L[F]P[VL]A[NKS]A[RSG]L[IV]K[QRE]L[V]P[QD]F[LP]D[C]R[KE]H[DQ]L[F]S[DT]L[MID]N[DQKE]N[D]V[I]R[KQ]R[KT]V[LIA]V[I]S[LQTC]E[N]AD[TN]GY[P]Q[R]P[S]H[YAS]LI[F]A[SV]PEQ[KVH]G[P]Y[LF]R[E]R[SV]LI[V]E[KRD]G[SR]V[SQAT]LI]E[NAVST]Y[LTR]F[ALI]R[KL]G[ED]PA[ST]E[RL]
3	52	1.0E-317	R[G]E[N]V[A]DPS[TKD]GE[YS]RTF[IL]GVL[I]TKL[I]DL[I]MDK[R]GTD[N]AL[VRC]D[NE]Y[ILF]LE[L]GR[K]S[AV]Y[IV]R[PSK]LQ[RK]H[LF]P[G]W[Y]V[I]GV[I]VNRSQA[E]DI
4	80	3.3E-411	S[CVA]VD[E]A[E]VHF[RAG]V[I]LK[V]E[D]L[I]VR[SHQ]K[ATR]S[A]I[A]N[GSA]E[A]TP[QESM]E[GS]LK[G]R[Q]Y[F]P[AQ]T[PA]L[F]Q[KR]R[AVS]E[DA]I[V]A[VGSI]A[NS]A[I]A[S]N[TIS]E[TAD]A[S]LE[D]R[G]F[M]R[K]E[ND]E[D]S[AG]K[R]K[R]T[MA]V[T]L[YI]R[AKQ]LVDMES[RC]S[AC]Y[F]L[V]T[P]V[P]E[QD]F[H]FR[I]R[K]L[I]P[VH]Q[LM]E[RD]V[RGA]E[MD]K[EDR]G[RSN]G[QT]N[RS]
5	35	8.3e-239	S[G]YY[Y]N[EDGLA]M[AI]VC[LSRK]N[EAKD]S[TN]L[IV]K[AREQH]N[ADI]S[NTL]I[V]PKA[SV]V[I]V[M]Y[LH]C[FY]Q[L]VR[EN]E[KH]A[T]K[R]R[EQ]S[DE]L[M]L[H]N[D]Q[HVYTR]F[L]Y[IF]
6	29	1.9e-245	W[TSGKQPDN]I[ESDNDLH]S[TAQEVPYDL]F[LVIA]P[L]S[ANTQER]V[I]A[VL]V[AL]V[L]GG[NSDRH]Q[VP]S[GNT]S[AVD]GKSS[A]V[LI]L[VF]E[N]S[AR]L[IVF]V[IAML]GR[HKIFGE]D[PNSRQ]F[VLRI]
7	57	1.2E-314	A[QKS]S[DNHYQG]K[RM]M[VLC]GS[IRVA]E[PIVL]Y[VAQH]LA[VG]K[QED]I[HQ]L[QI]E[RAV]T[QSNK]V[RIH]I[M]K[RAS]A[SRVQLMK]R[CIV]L[I]PG[NSD]I[L]V[LIQTK]S[RAT]L[GRKQNIE]I[LV]N[QDS]K[GDSRA]K[TSRA]I[LSM]Q[VDNKENS]E[IVSAD]L[VSN]E[QINAL]S[DKA]E[D]L[MH]D[VSNAR]R[HSKA]L[MYI]G[P]K[ER]P[QTIKD]M[VILD]A[VES]S[VEAT]D[SKVTP]A[SP]G[E]A[GQT]Q[TMKG]
8	29	5.1e-165	EY[W]A[G]E[Q]FL[RM]HL[AH]PK[RGDA]K[RQ]R[PK]FT[Y]DFA[SN]A[LEMK]V[I]RK[RQ]EIQ[AS]D[AT]ETD[AE]R[K]
9	41	8.5e-156	K[ANEV]R[QYL]L[IF]E[SGA]E[SQAH]L[M]LQ[DNA]ED[P]P[QE]A[NQE]V[LIA]M[KAR]E[RMQH]R[K]RE[QATSK]R[AQSK]Y[LCTI]A[QRV]K[E]R[QT]L[S]E[SR]L[V]Y[L]K[SRQ]S[KQ]A[LS]R[QVTF]R[DAV]E[QT]I[L]D[S]S[ITEA]V[HL]A[DSP]W[NL]R[EASKQ]A[RK]
10	100	3.1e-150	DY[K]H[NK]MHCTARLV[G]EMLNL[E]YS[K]D[N]E[T]LH[Y]K[S]CS[P]ESDPR[K]R[T]N[D]FLVEEIR[LE]V[I]L[F]EEA[S]R[QK]GIE[K]LPNFLP[G]R[H]A[TN]A[V]FL[Q]S[G]ILQ[W]RKVEGIS[A]R[K]MPI[V]D[RH]FF[T]EK[Q]VMA[Q]YIESVV[L]V[I]SVLM[L]HHS[A]E[S]NYH[C]
Numbers correspond to the motifs in Figure 3

## Sheet: Table S5
Supplementary Table 5 Cis-acting regulatory elements in the promoter regions of 23 MeDynamin genes
Gene name	ABRE	ARE	AuxRR-core	CAT-box	CGTCA-motif	circadian	Gap-box	GARE-motif	GC-motif	LTR	MBS	MBSI	MSA-like	O2-site	P-box	TCA-element	TC-rich	TGACG-motif	TGA-element
MeDynamin1	0	3	0	0	0	0	0	0	0	0	0	0	0	1	0	0	0	0	0
MeDynamin2	0	3	0	0	0	0	0	0	0	0	0	0	0	0	0	0	0	0	0
MeDynamin3	0	0	0	1	2	0	0	0	1	1	3	0	0	1	1	0	0	2	0
MeDynamin4	0	0	0	0	3	0	0	0	0	0	0	0	0	0	0	0	0	3	0
MeDynamin5	0	2	0	1	1	0	1	1	0	0	0	0	0	0	0	1	0	0	1
MeDynamin6	0	0	0	0	0	0	0	0	0	0	0	0	0	0	0	0	0	0	0
MeDynamin7	0	0	0	0	0	0	0	0	0	0	0	1	0	0	0	0	0	0	0
MeDynamin8	1	0	0	0	2	0	0	0	0	0	1	0	0	0	0	1	0	2	0
MeDynamin9	0	1	0	0	2	0	0	0	0	0	1	0	0	0	0	1	0	2	0
MeDynamin10	3	2	0	0	0	0	0	0	1	0	1	0	0	0	0	0	0	0	1
MeDynamin11	3	0	0	0	1	0	0	0	0	0	0	0	0	0	0	0	0	1	0
MeDynamin12	0	1	0	0	0	0	0	0	0	0	2	0	0	0	0	0	0	0	0
MeDynamin13	0	1	1	0	2	0	0	0	0	0	0	0	0	1	0	0	0	2	1
MeDynamin14	0	2	0	1	0	0	0	0	0	0	0	0	0	0	0	0	0	0	0
MeDynamin15	4	0	0	0	0	0	0	0	0	0	0	0	1	1	0	1	1	0	0
MeDynamin16	2	1	1	0	1	1	0	0	0	1	0	0	0	0	0	1	0	1	0
MeDynamin17	3	2	0	0	0	0	1	0	0	1	1	0	0	0	1	2	0	0	1
MeDynamin18	2	1	0	0	2	0	1	0	0	0	0	0	0	1	0	0	0	2	0
MeDynamin19	4	2	0	0	0	0	0	0	0	0	1	0	0	0	0	2	1	0	0
MeDynamin20	4	1	0	0	0	0	0	0	0	0	0	0	0	1	1	0	1	0	0
MeDynamin21	0	1	0	0	0	0	0	0	0	0	0	0	0	0	0	0	1	0	0
MeDynamin22	4	2	0	0	3	0	0	0	0	1	0	0	0	0	1	1	0	3	0
MeDynamin23	0	1	0	0	0	0	0	0	0	0	0	0	0	0	0	0	2	0	1

## Sheet: Table S6
Supplementary Table 6 Cis-acting regulatory elements in the promoter regions of 23 MeDynamin genes
	Site Name	Organism	Position	Matrix score	sequence	function
MeDynamin1	ARE	Zea mays	280、553、396	6	AAACCA	cis-acting regulatory element essential for the anaerobic induction
	O2-site	Zea mays	546	9	GATGATGTGG	cis-acting regulatory element involved in zein metabolism regulation
MeDynamin2	ARE	Zea mays	541、836、823	6	AAACCA	cis-acting regulatory element essential for the anaerobic induction
MeDynamin3	CAT-box	Arabidopsis thaliana	1436	6	GCCACT	cis-acting regulatory element related to meristem expression
	CGTCA -motif	Hordeum vulgare	570、783	5	CGTCA	cis-acting regulatory element involved in the MeJA-responsiveness
	GC-motif	Zea mays	1335	6	CCCCCG	enhancer-like element involved in anoxic specific inducibility
	LTR	Hordeum vulgare	1344	6	CCGAAA	cis-acting element involved in low-temperature responsiveness
	MBS	Arabidopsis thaliana	652、495、1060	6	CAACTG	MYB binding site involved in drought-inducibility
	O2-site	Zea mays	546	9	GATGATGTGG	cis-acting regulatory element involved in zein metabolism regulation
	P-box	Oryza sativa	473	7	CCTTTTG	gibberellin-responsive element
	TGACG -motif	Hordeum vulgare	783、570	5	TGACG	cis-acting regulatory element involved in the MeJA-responsiveness
MeDynamin4	CGTCA -motif	Hordeum vulgare	1413、77	5	CGTCA	cis-acting regulatory element involved in the MeJA-responsiveness
	TGACG -motif	Hordeum vulgare	1431、77、1413	5	TGACG	cis-acting regulatory element involved in the MeJA-responsiveness
MeDynamin5	ARE	Zea mays	855、434	6	AAACCA	cis-acting regulatory element essential for the anaerobic induction
	CAT-box	Arabidopsis thaliana	258	6	GCCACT	cis-acting regulatory element related to meristem expression
	CGTCA -motif	Hordeum vulgare	15	5	CGTCA	cis-acting regulatory element involved in the MeJA-responsiveness
	GARE-motif	Brassica oleracea	359	7	TCTGTTG	gibberellin-responsive element
	Gap-box	Arabidopsis thaliana	1044	9.5	CAAATGAA(A/G)A	part of a light responsive element
	TGA-element	Brassica oleracea	1391	6	AACGAC	auxin-responsive element
	TGACG -motif	Hordeum vulgare	15	5	TGACG	cis-acting regulatory element involved in the MeJA-responsiveness
MeDynamin6	No
MeDynamin7	MBSI	Petunia hybrida	27	11	TTTTTACGGTTA	MYB binding site involved in flavonoid biosynthetic genes regulation
MeDynamin8	ABRE	Arabidopsis thaliana	156	5	ACGTG	cis-acting element involved in the abscisic acid responsiveness
	CGTCA -motif	Hordeum vulgare	558、1325	5	CGTCA	cis-acting regulatory element involved in the MeJA-responsiveness
	MBS	Arabidopsis thaliana	99	6	CAACTG	MYB binding site involved in drought-inducibility
	TCA-element	Nicotiana tabacum	1349	9	CCATCTTTTT	cis-acting element involved in salicylic acid responsiveness
	TGACG -motif	Hordeum vulgare	558、1325	5	TGACG	cis-acting regulatory element involved in the MeJA-responsiveness
MeDynamin9	ARE	Zea mays	1281	6	AAACCA	cis-acting regulatory element essential for the anaerobic induction
	CGTCA -motif	Hordeum vulgare	1396、231	5	CGTCA	cis-acting regulatory element involved in the MeJA-responsiveness
	MBS	Arabidopsis thaliana	1392	6	CAACTG	MYB binding site involved in drought-inducibility
	TCA-element	Nicotiana tabacum	234	9	CCATCTTTTT	cis-acting element involved in salicylic acid responsiveness
	TGACG -motif	Hordeum vulgare	1396、231	5	TGACG	cis-acting regulatory element involved in the MeJA-responsiveness
MeDynamin10	ABRE	Arabidopsis thaliana	716、1490、620	5、7	ACGTG、 TACGGTC	cis-acting element involved in the abscisic acid responsiveness
	ARE	Zea mays	485、1154	6	AAACCA	cis-acting regulatory element essential for the anaerobic induction
	GC-motif	Zea mays	688	6	CCCCCG	enhancer-like element involved in anoxic specific inducibility
	MBS	Arabidopsis thaliana	306	6	CAACTG	MYB binding site involved in drought-inducibility
	TGA-element	Brassica oleracea	114	6	AACGAC	auxin-responsive element
MeDynamin11	ABRE	Arabidopsis thaliana、Hordeum vulgare	1106、1153、1150	5、9	ACGTG、 GCAACGTGTC	cis-acting element involved in the abscisic acid responsiveness
	CGTCA -motif	Hordeum vulgare	943	5	CGTCA	cis-acting regulatory element involved in the MeJA-responsiveness
	TGACG -motif	Hordeum vulgare	943	5	TGACG	cis-acting regulatory element involved in the MeJA-responsiveness
MeDynamin12	ARE	Zea mays	1216	6	AAACCA	cis-acting regulatory element essential for the anaerobic induction
	MBS	Arabidopsis thaliana	1394、604	6	CAACTG	MYB binding site involved in drought-inducibility
MeDynamin13	ARE	Zea mays	360	6	AAACCA	cis-acting regulatory element essential for the anaerobic induction
	AuxRR-core	Nicotiana tabacum	348	7	GGTCCAT	cis-acting regulatory element involved in auxin responsiveness
	CGTCA -motif	Hordeum vulgare	576、326	5	CGTCA	cis-acting regulatory element involved in the MeJA-responsiveness
	O2-site	Zea mays	226	9	GATGATGTGG	cis-acting regulatory element involved in zein metabolism regulation
	TGA-element	Brassica oleracea	537	6	AACGAC	auxin-responsive element
	TGACG -motif	Hordeum vulgare	326、576	5	TGACG	cis-acting regulatory element involved in the MeJA-responsiveness
MeDynamin14	ARE	Zea mays	219、1064	6	AAACCA	cis-acting regulatory element essential for the anaerobic induction
	CAT-box	Arabidopsis thaliana	561	6	GCCACT	cis-acting regulatory element related to meristem expression
MeDynamin15	ABRE	Arabidopsis thaliana	974、685、181、657	5、6	ACGTG、 CACGTG	cis-acting element involved in the abscisic acid responsiveness
	MSA-like	Catharanthus roseus	644	8.5	(T/C)C(T/C)AACGG(T/C)(T/C)A	cis-acting element involved in cell cycle regulation
	O2-site	Zea mays	314	9	GATGATGTGG	cis-acting regulatory element involved in zein metabolism regulation
	TC-rich repeats	Nicotiana tabacum	1039	9	GTTTTCTTAC	cis-acting element involved in defense and stress responsiveness
	TCA -element	Brassica oleracea	745	9	TCAGAAGAGG	cis-acting element involved in salicylic acid responsiveness
MeDynamin16	ABRE	Arabidopsis thaliana	402、401	5、6	ACGTG、 CACGTG	cis-acting element involved in the abscisic acid responsiveness
	ARE	Zea mays	134	6	AAACCA	cis-acting regulatory element essential for the anaerobic induction
	AuxRR-core	Nicotiana tabacum	175	7	GGTCCAT	cis-acting regulatory element involved in auxin responsiveness
	CGTCA -motif	Hordeum vulgare	1452	5	CGTCA	cis-acting regulatory element involved in the MeJA-responsiveness
	LTR	Hordeum vulgare	653	6	CCGAAA	cis-acting element involved in low-temperature responsiveness
	TCA-element	Nicotiana tabacum	1385	9	CCATCTTTTT	cis-acting element involved in salicylic acid responsiveness
	TGACG -motif	Hordeum vulgare	1452	5	TGACG	cis-acting regulatory element involved in the MeJA-responsiveness
	circadian	Lycopersicon esculentum	820	9	CAAAGATATC	cis-acting regulatory element involved in circadian control
MeDynamin17	ABRE	Arabidopsis thaliana	849、1311、1267	5	ACGTG	cis-acting element involved in the abscisic acid responsiveness
	ARE	Zea mays	285、403	6	AAACCA	cis-acting regulatory element essential for the anaerobic induction
	Gap-box	Arabidopsis thaliana	452	9	CAAATGAA(A/G)A	part of a light responsive element
	LTR	Hordeum vulgare	1342	6	CCGAAA	cis-acting element involved in low-temperature responsiveness
	MBS	Arabidopsis thaliana	417	6	CAACTG	MYB binding site involved in drought-inducibility
	P-box	Oryza sativa	344	7	CCTTTTG	gibberellin-responsive element
	TCA-element	Nicotiana tabacum、Brassica oleracea	163、737	9	CCATCTTTTT、 TCAGAAGAGG	cis-acting element involved in salicylic acid responsiveness
	TGA-element	Brassica oleracea	464	6	AACGAC	auxin-responsive element
MeDynamin18	ABRE	Arabidopsis thaliana、Oryza sativa	319、318	5、8	ACGTG、TACGTGTC	cis-acting element involved in the abscisic acid responsiveness
	ARE	Zea mays	95	6	AAACCA	cis-acting regulatory element essential for the anaerobic induction
	CGTCA -motif	Hordeum vulgare	1197、1400	5	CGTCA	cis-acting regulatory element involved in the MeJA-responsiveness
	Gap-box	Arabidopsis thaliana	758	9.5	CAAATGAA(A/G)A	part of a light responsive element
	O2-site	Zea mays	692	9	GATGATGTGG	cis-acting regulatory element involved in zein metabolism regulation
	TGACG -motif	Hordeum vulgare	1400、1197	5	TGACG	cis-acting regulatory element involved in the MeJA-responsiveness
MeDynamin19	ABRE	Arabidopsis thaliana、Oryza sativa	1027、362、1439、1440	5、6	ACGTG、CACGTG	cis-acting element involved in the abscisic acid responsiveness
	ARE	Zea mays	775、1489	6	AAACCA	cis-acting regulatory element essential for the anaerobic induction
	MBS	Arabidopsis thaliana	50	6	CAACTG	MYB binding site involved in drought-inducibility
	TC-rich repeats	Nicotiana tabacum	572	9	ATTCTCTAAC	cis-acting element involved in defense and stress responsiveness
	TCA-element	Nicotiana tabacum、Brassica oleracea	992、722	9	CCATCTTTTT、 TCAGAAGAGG	cis-acting element involved in salicylic acid responsiveness
MeDynamin20	ABRE	Arabidopsis thaliana、Oryza sativa	695、1416、127、696	5、6	ACGTG、CACGTG	cis-acting element involved in the abscisic acid responsiveness
	ARE	Zea mays	280	6	AAACCA	cis-acting regulatory element essential for the anaerobic induction
	O2-site	Zea mays	1055	9	GATGATGTGG	cis-acting regulatory element involved in zein metabolism regulation
	P-box	Oryza sativa	1022	7	CCTTTTG	gibberellin-responsive element
	TC-rich repeats	Nicotiana tabacum	1	9	ATTCTCTAAC	cis-acting element involved in defense and stress responsiveness
MeDynamin21	ARE	Zea mays	60	6	AAACCA	cis-acting regulatory element essential for the anaerobic induction
	TC-rich repeats	Nicotiana tabacum	854	9	ATTCTCTAAC	cis-acting element involved in defense and stress responsiveness
MeDynamin22	ABRE	Arabidopsis thaliana	574、108、84、83	5、6	ACGTG、CACGTG	cis-acting element involved in the abscisic acid responsiveness
	ARE	Zea mays	1476、1259	6	AAACCA	cis-acting regulatory element essential for the anaerobic induction
	CGTCA -motif	Hordeum vulgare	837、572、773	5	CGTCA	cis-acting regulatory element involved in the MeJA-responsiveness
	LTR	Hordeum vulgare	205	6	CCGAAA	cis-acting element involved in low-temperature responsiveness
	P-box	Oryza sativa	635	7	CCTTTTG	gibberellin-responsive element
	TGA-element	Brassica oleracea	773	6	AACGAC	auxin-responsive element
	TGACG -motif	Hordeum vulgare	572、773、837	5	TGACG	cis-acting regulatory element involved in the MeJA-responsiveness
MeDynamin23	ARE	Zea mays	537	6	AAACCA	cis-acting regulatory element essential for the anaerobic induction
	TC-rich repeats	Nicotiana tabacum	375、452	9	ATTCTCTAAC	cis-acting element involved in defense and stress responsiveness
	TGA-element	Brassica oleracea	1410	6	AACGAC	auxin-responsive element

## Sheet: Table S7
Supplementary Table 7 Segmentally duplicated MeDynamin gene pairs
Gene Name	Gene ID	Gene Name	Gene ID	Duplication Type
MeDynamin1	Manes.02G009200	MeDynamin17	Manes.01G049700	Segmental duplication
MeDynamin1	Manes.02G009200	MeDynamin5	Manes.05G022800	Segmental duplication
MeDynamin13	Manes.15G134500	MeDynamin20	Manes.17G084200	Segmental duplication
MeDynamin14	Manes.07G028400	MeDynamin21	Manes.10G110000	Segmental duplication
MeDynamin15	Manes.07G041100	MeDynamin22	Manes.10G097300	Segmental duplication

## Sheet: Table S8
Supplementary Table 8 Orthologous relationships between cassava .
MeDynamin Gene Name	MeDynamin Gene ID	MeDynamin Gene Name	MeDynamin Gene ID	Ka	Ks	Ka/Ks	S-Sites	N-Sites	Substitutions
MeDynamin1	Manes.02G009200	MeDynamin17	Manes.01G049700	0.0112172	0.290136	0.0386618	431.819	1398.18	117
MeDynamin1	Manes.02G009200	MeDynamin5	Manes.05G022800	0.0664159	1.61368	0.041158	390.696	1430.3	356
MeDynamin13	Manes.15G134500	MeDynamin20	Manes.17G084200	0.00689453	0.370746	0.0185964	418.635	1426.36	131
MeDynamin14	Manes.07G028400	MeDynamin21	Manes.10G110000	0.0232216	0.394031	0.0589333	641.184	2100.82	238
MeDynamin15	Manes.07G041100	MeDynamin22	Manes.10G097300	0.961365	1.1266	0.853334	538.025	1762.98	1649

## Sheet: Table S9
Supplementary Table 9 One-to-one orthologous relationships between cassava and other five plant species.
MeDynamin Gene Name	MeDynamin Gene ID	AtDynamin Gene Name	AtDynamin Gene ID
MeDynamin13	Manes.15G134500	AtDynamin12	AT1G14830
MeDynamin12	Manes.15G087600	AtDynamin3	AT1G53140
MeDynamin20	Manes.17G084200	AtDynamin12	AT1G14830
MeDynamin16	Manes.01G275100	AtDynamin13	AT3G60190
MeDynamin4	Manes.05G059400	AtDynamin13	AT3G60190
MeDynamin5	Manes.05G022800	AtDynamin9	AT3G61760
MeDynamin Gene Name	MeDynamin Gene ID	PtDynamin Gene Name	PtDynamin Gene ID
MeDynamin5	Manes.05G022800	PtDynamin19	Potri.002G171200
MeDynamin14	Manes.07G028400	PtDynamin7	Potri.003G001400
MeDynamin22	Manes.10G097300	PtDynamin2	Potri.017G041800
MeDynamin13	Manes.15G134500	PtDynamin1	Potri.010G105900
MeDynamin12	Manes.15G087600	PtDynamin15	Potri.011G118500
MeDynamin20	Manes.17G084200	PtDynamin1	Potri.010G105900
MeDynamin11	Manes.18G111800	PtDynamin20	Potri.019G068700
MeDynamin Gene Name	MeDynamin Gene ID	BrDynamin Gene Name	BrDynamin Gene ID
MeDynamin16	Manes.01G275100	BrDynamin11	Bra037643
MeDynamin4	Manes.05G059400	BrDynamin11	Bra037643
MeDynamin16	Manes.01G275100	BrDynamin16	Bra007513
MeDynamin Gene Name	MeDynamin Gene ID	VitDynamin Gene Name	VitDynamin Gene ID
MeDynamin17	Manes.01G049700	VitDynamin5	VIT_02s0025g01570
MeDynamin1	Manes.02G009200	VitDynamin5	VIT_02s0025g01570
MeDynamin18	Manes.03G006900	VitDynamin14	VIT_04s0008g07010
MeDynamin5	Manes.05G022800	VitDynamin4	VIT_15s0046g00470
MeDynamin4	Manes.05G059400	VitDynamin15	VIT_15s0021g00480
MeDynamin13	Manes.15G134500	VitDynamin6	VIT_01s0011g05800
MeDynamin12	Manes.15G087600	VitDynamin8	VIT_19s0014g02500
MeDynamin20	Manes.17G084200	VitDynamin6	VIT_01s0011g05800
MeDynamin19	Manes.17G017500	VitDynamin11	VIT_02s0012g00740
MeDynamin11	Manes.18G111800	VitDynamin13	VIT_18s0089g00350
MeDynamin Gene Name	MeDynamin Gene ID	DrDynamin Gene Name	DrDynamin Gene ID
MeDynamin17	Manes.01G049700	DrDynamin12	Dr01253
MeDynamin13	Manes.15G134500	DrDynamin8	Dr07309
MeDynamin19	Manes.17G017500	DrDynamin6	Dr19186
MeDynamin20	Manes.17G084200	DrDynamin8	Dr07309

## Sheet: Table S10
Supplementary Table 10 RNA-seq data of 23 MeDynamin genes that were used in this study.
Gene Name	Gene Id	leaf-1	leaf-2	leaf-3	mid_vein-1	mid_vein-2	mid_vein-3	petiole-1	petiole-2	petiole-3	lateral_bud-1	lateral_bud-2	lateral_bud-3	stem-1	stem-2	stem-3	storage_root-1	storage_root-2	fibrous_root-1	fibrous_root-2	fibrous_root-3	fec-1	fec-2	fec-3	oes-1	oes-2	oes-3	sam-1	sam-2	sam-3	ram-1	ram-2	ram-3
Manes.02G009200.1	MeDynamin1	11.2502	17.9187	19.0562	20.8455	25.9034	31.715	48.9001	48.8595	46.8067	51.1415	12.8641	38.9431	34.4256	30.1732	40.0018	32.3025	15.9481	35.5513	37.0325	36.1627	17.0332	17.567	16.3415	28.1462	27.1471	29.467	60.5488	61.5699	66.2247	71.0256	72.5998	75.1312
Manes.02G204900.1	MeDynamin2	22.5597	30.6756	31.3905	36.099	39.3057	41.8721	66.7208	53.5188	69.2141	25.5677	33.1747	32.1834	51.0638	66.8037	72.4468	47.987	48.3537	32.5522	43.44	41.5691	23.1177	25.636	27.2676	28.8338	28.3157	27.3567	29.824	28.1227	28.7999	21.4297	49.2886	37.4274
Manes.05G076100.1	MeDynamin3	172.986	145.885	197.615	108.942	78.9224	89.7536	37.7433	23.4434	31.2281	33.7204	43.3859	32.9619	82.2256	57.351	62.6434	20.7245	27.294	7.34657	8.20981	6.63962	4.46199	3.11928	5.05145	13.3775	13.7262	10.3827	9.09672	10.0925	10.4669	2.56001	3.16829	2.15915
Manes.05G059400.1	MeDynamin4	21.1577	20.9667	23.943	18.1019	13.9024	15.6265	9.92538	9.43008	9.79657	22.3831	24.8632	19.8454	10.4838	11.1903	10.6634	17.3932	17.373	27.5562	30.9811	25.1974	21.4875	21.3858	20.6428	14.1485	14.8441	12.7096	18.5975	16.7664	18.7683	13.7969	9.26643	10.5048
Manes.05G022800.1	MeDynamin5	0.0519941	0.282664	0.265815	1.15622	2.01198	1.88964	0.818205	1.03054	0.838877	0.320449	0.386624	0.252423	0.524823	0.656868	0.818714	0.0915554	0.314609	0.537418	1.12406	1.40512	13.7583	25.8003	12.6181	1.93438	2.20602	2.62415	0.255062	0.882892	0.713162	0.841818	0.552496	0.102661
Manes.09G172400.1	MeDynamin6	0.415358	2.00229	1.05102	2.3481	5.47725	4.2825	2.6533	3.80061	2.787	6.39561	0.938014	10.9958	1.19104	1.33855	0.469816	0.711877	0	0.495152	0.456266	0.958091	6.56571	6.76436	7.94971	12.2056	11.5461	18.1197	20.1306	17.4009	28.7924	0.875754	0.426599	0.987639
Manes.09G184000.1	MeDynamin7	14.1297	14.003	11.6071	25.6031	36.2618	33.5545	29.8998	32.0545	46.8763	121.839	25.4475	131.08	13.889	20.0136	11.1619	18.0929	2.62098	17.7769	9.53617	15.6503	73.0945	85.6523	82.4451	139.463	129.739	262.837	193.991	162.463	204.334	2.37936	5.52059	7.10921
Manes.09G183900.1	MeDynamin8	14.1297	14.003	11.6071	25.6031	36.2618	33.5545	29.8998	32.0545	46.8763	121.839	25.4475	131.08	13.889	20.0136	11.1619	18.0929	2.62098	17.7769	9.53617	15.6503	73.0945	85.6523	82.4451	139.463	129.739	262.837	193.991	162.463	204.334	2.37936	5.52059	7.10921
Manes.09G133900.1	MeDynamin9	0.195118	0.170747	0.0940546	0.531448	0.147806	0.0642513	0	0.12818	0	0	0	0.0887359	0	0.0481839	0	0	0	0	0.0881376	0	20.9895	31.2039	21.1377	2.99889	2.72784	2.33157	0	0	0.0797009	0	6.94e-06	0.0845476
Manes.06G165100.1	MeDynamin10	28.8816	38.5006	31.8253	17.7936	17.8193	16.4768	7.2784	4.80493	6.407	10.3166	6.84378	8.85159	9.35673	6.62312	6.75669	2.30222	3.65592	3.65494	5.04458	4.18595	3.03842	3.91164	3.12227	5.40176	6.66594	6.84544	6.46246	8.15091	7.49891	3.54579	4.05229	3.23989
Manes.18G111800.1	MeDynamin11	13.9631	15.7615	19.4232	21.4673	24.3105	27.6564	32.7689	41.6341	38.5127	35.6071	27.555	32.3324	33.3773	36.5369	39.6792	60.8008	64.9255	57.2142	60.8191	62.8531	38.1883	32.608	40.1949	45.2417	37.4936	35.6443	33.1737	37.1069	38.4633	25.0069	39.0024	29.0433
Manes.15G087600.1	MeDynamin12	0.0927197	0.158823	0	0.553043	0.315018	0.570069	3.14784	1.30192	3.43322	19.894	0.281657	15.2045	8.12605	3.03804	1.66071	0.630229	0.987417	0.961144	1.4434	2.8158	14.0252	14.0583	15.4288	11.6956	10.0483	9.47883	20.8784	40.6919	37.7349	19.1224	9.34066	11.2186
Manes.15G134500.1	MeDynamin13	7.10323	8.97729	9.49424	12.9015	18.1218	17.4137	33.8195	35.1657	32.2499	15.2681	6.68067	12.5197	24.5891	25.3815	30.8145	11.6704	7.17519	14.3498	15.3103	14.3628	23.6921	26.686	21.3858	12.0912	12.9295	15.5619	17.7678	18.9282	20.165	55.3134	58.191	70.8078
Manes.07G028400.1	MeDynamin14	16.1467	26.2212	22.2174	23.2782	31.0584	30.2272	34.9491	45.3536	36.436	24.1573	20.0561	21.5888	30.6406	40.5068	32.6411	23.8162	26.6268	23.3202	24.3368	19.7364	28.3842	33.4417	27.437	25.1692	27.8075	27.1644	19.7144	20.7965	20.6481	23.0079	36.1981	26.0172
Manes.07G041100.1	MeDynamin15	36.3124	36.2779	55.8129	39.6945	36.6943	40.8378	53.367	44.0157	47.3307	27.5654	37.558	34.3915	44.1746	43.8988	51.7741	65.6908	64.4452	35.6736	37.8639	34.1668	39.3696	41.4124	37.5691	39.1716	41.7546	35.3532	44.7082	46.9927	51.1678	56.1101	46.1538	54.3341
Manes.01G275100.1	MeDynamin16	17.5457	17.6775	24.3543	17.9111	15.226	18.9203	19.7582	13.1186	21.4468	63.1385	30.7944	52.1841	23.2147	17.5012	22.6012	26.2517	25.3021	58.7085	63.744	79.1446	23.757	26.8011	22.7483	42.0021	39.2833	39.8907	75.5022	94.2555	91.8106	61.6871	42.7842	49.1613
Manes.01G049700.1	MeDynamin17	18.3771	25.216	23.9221	29.685	33.2507	32.0759	42.787	49.8196	50.6536	29.9264	27.8891	30.3983	51.3167	38.1739	48.006	39.8644	39.7976	37.7049	39.2831	38.8359	33.0901	40.551	34.4659	25.534	26.5721	27.6764	31.6907	35.1453	30.9186	52.12	48.9289	54.9666
Manes.03G006900.1	MeDynamin18	3.79547	3.50429	3.57733	7.28355	8.28318	5.97919	13.611	8.82777	10.0086	6.52202	5.12299	8.06831	13.5907	11.7405	12.3896	8.49382	6.22106	9.03274	10.5257	8.4982	42.9365	48.6229	39.5124	41.6797	38.5921	35.4634	10.3002	8.46886	12.0343	11.1137	8.03881	8.20371
Manes.17G017500.1	MeDynamin19	3.07035	2.94135	4.11625	3.65477	5.33842	6.01859	6.68324	4.87204	5.8519	23.9916	8.16818	18.7252	11.5301	5.7652	10.2384	3.4378	2.13061	3.16651	3.09159	5.04117	49.8332	43.0401	48.4936	35.3415	33.7813	38.9363	26.8554	33.6404	35.4123	17.1567	8.13157	10.964
Manes.17G084200.1	MeDynamin20	3.41783	2.60757	3.12959	4.27167	4.9382	5.83012	10.6672	9.32748	8.76176	3.51813	1.67273	2.508	4.45515	7.72137	6.79613	3.47445	2.95065	3.86078	4.28406	3.9267	1.74592	1.33171	1.49093	2.30686	1.84862	2.59097	1.15918	1.93481	1.83713	7.21193	13.9984	15.2757
Manes.10G110000.1	MeDynamin21	16.041	22.3553	15.6146	20.9585	27.936	22.945	27.0732	42.5776	29.7902	20.1644	17.1817	20.4367	28.0814	31.5926	29.0361	19.6635	25.3651	24.8199	30.1413	20.4959	37.7963	40.8017	39.1172	34.2385	36.0924	35.9214	18.0605	22.1763	16.9741	25.5997	31.1833	26.682
Manes.10G097300.1	MeDynamin22	10.355	9.28771	10.3745	11.1298	10.9549	10.5471	8.43049	9.66536	8.41053	7.56734	12.5512	9.93742	8.53191	9.43051	10.1308	10.4926	11.45	10.5267	11.1872	11.5744	8.72271	8.6837	8.30298	10.9364	11.2132	9.69096	8.2298	9.16735	9.49824	12.9027	7.55018	10.2236
Manes.10G130600.1	MeDynamin23	32.6	39.8088	37.3128	22.1376	30.2592	25.6823	20.7116	20.4026	17.8114	31.212	16.7354	26.2851	26.2774	18.8516	18.4644	11.5699	10.9954	9.75058	9.91493	8.88911	21.3566	23.2568	19.9495	25.0819	26.7245	24.2169	30.352	32.3535	37.2107	21.948	10.9932	14.1403
